# Supplementary material for: The effect of resveratrol on the cryopreservation of Mongolian horse semen
Source: Arch Anim Breed. 2025 Jan 6;68(1):27–41. doi: 10.5194/aab-68-27-2025 (PMC13225121; doi:10.5194/aab-68-27-2025)
Supplement: The supplement related to this article is available online at: https://doi.org/10.5194/aab-68-27-2025-supplement. [file aab-68-27-2025-supplement.zip]

Archive with 5 entries (5 files):
- Table S3.xlsx
- Table S2.xlsx
- aab-68-27-2025-supplement-title-page.pdf
- Table S4.xlsx
- Table S1.xlsx
