# Supplementary material for: The effect of resveratrol on the cryopreservation of Mongolian horse semen
Source: Arch Anim Breed. 2025 Jan 6;68(1):27–41. doi: 10.5194/aab-68-27-2025 (PMC13225121; doi:10.5194/aab-68-27-2025)
Supplement: The supplement related to this article is available online at: https://doi.org/10.5194/aab-68-27-2025-supplement. [file aab-68-27-2025-supplement.zip › Table S2.xlsx]

## Sheet: Sheet1
Gene name	Primer information	Length	NCBI accession No.
β-actin	F:5’-GCCGACAGGATGCAGAAGGAG-3’ R:5’-TGCTGGAAGGTGGACAATGAGG-3’	134	NM_001081838
HSPA6	F:5’-GGATCTCCTGCTGCTGGATGTG -3’ R:5’-GTAGGTGGTGAAAGTCTGGGTCTG-3’	127	NM_002155.5
PRDX5	F:5’-GACGGTACAGTGAAGGAGAGTGG -3’ R:5’-TGGCAGGTGTGTCTTGATTGGG-3’	92	NM_001358511.2
GPX4	F:5’-GTGTGAAGATGGGCTTTGTGATGG-3’ R:5’-GCACGCCCGATACGCTGAG-3’	80	NM_001039847.3
CD47	F:5’-AACCTCCTTCGTCATTGCCATATTG-3’ R:5’-TACACGCCGCAATACAGAGACTC-3’	89	XM_054348478.1
PDIA6	F:5’-CTAGGAGGTCAGTATGGTGTTCAGG -3’ R:5’-CGCAGCATCTACAATGGCTTCAC-3’	117	NM_001282704.2
