# Supplementary material for: The effect of resveratrol on the cryopreservation of Mongolian horse semen
Source: Arch Anim Breed. 2025 Jan 6;68(1):27–41. doi: 10.5194/aab-68-27-2025 (PMC13225121; doi:10.5194/aab-68-27-2025)
Supplement: The supplement related to this article is available online at: https://doi.org/10.5194/aab-68-27-2025-supplement. [file aab-68-27-2025-supplement.zip › Table S4.xlsx]

## Sheet: Sheet1
Primary Antibody Information						Secondary Antibody Information
Antibody Name	Origin	Catalog Number	Molecular Weight (KDa)	Primary Antibody Source	Primary Antibody Dilution Ratio	Catalog Number	Origin	Catalog Number	Secondary Antibody Dilution Ratio
ACTIN	Servicebio	GB11001	45	Rabbit	1: 1000	HRP-goat anti-rabbit	Servicebio	GB23303	1: 3000
GPX4	BIOSS	BS-3884R	22	Rabbit	1: 1000	HRP-goat anti-rabbit	Servicebio	GB23303	1: 3000
CD47	BIOSS	BS-2386R	42-52	Rabbit	1: 1000	HRP-goat anti-rabbit	Servicebio	GB23303	1: 3000
PRDX5	Wuhan Sanying	17724-1-AP	17	Rabbit	1: 1000	HRP-goat anti-rabbit	Servicebio	GB23303	1: 3000
HSPA6	Servicebio	GB111660	71	Rabbit	1: 1000	HRP-goat anti-rabbit	Servicebio	GB23303	1: 3000
